# Supplementary material for: Is Conservative Treatment Superior to Surgical Intervention in Hematogenous Primary Septic Spinal Infection in Terms of Mortality, Recurrence, and Hospital Stay? A Systematic Review and Meta-Analysis
Source: J Clin Med. 2025 Dec 6;14(24):8650. doi: 10.3390/jcm14248650 (PMC12734290; doi:10.3390/jcm14248650)
Supplement: Supplementary file 1 [file jcm-14-08650-s001.zip]

Archive with 4 entries (4 files):
- File S1-ROBINS_I_Assessment_Study_Level.pdf
- File S2-GRADE_SoF_Table.pdf
- File S3-Plain Language Summary in Cochrane style format.pdf
- File S4-PRISMA 2020 Checklist.pdf
